# Supplementary material for: Four-Year Outcomes of Immediately Loaded Full-ArchMaxillary Dental Implants with Hybrid Versus Roughened Surfaces: A Split-Mouth Randomized Controlled Trial
Source: J Clin Med. 2025 Nov 11;14(22):7996. doi: 10.3390/jcm14227996 (PMC12653773; doi:10.3390/jcm14227996)
Supplement: Supplementary file 1 [file jcm-14-07996-s001.zip]

Archive with 2 entries (2 files):
- Table S1 SupportingData.xlsx
- Table S2 CONSORT_checklist.pdf
