# Supplementary material for: Four-Year Outcomes of Immediately Loaded Full-ArchMaxillary Dental Implants with Hybrid Versus Roughened Surfaces: A Split-Mouth Randomized Controlled Trial
Source: J Clin Med. 2025 Nov 11;14(22):7996. doi: 10.3390/jcm14227996 (PMC12653773; doi:10.3390/jcm14227996)
Supplement: Supplementary file 1 [file jcm-14-07996-s001.zip › Table S1 SupportingData.xlsx]

## Sheet: SupportingData
Pt_No	Pt_NoProjectID	Implant_nr_within	Implant_No	Side	Implant_Position	ImplantPosition	Position	Time	Time_1Y	Implant_Type	Implant_Type_MSC	Biotype	Implant_Design	Implant_Length	Implant_Diameter	Impl_Angulation	Implant_Angulation	Implant_Torque	Surgery_Type	Surgery_Graft	Restoration	BL_Mean_Overall_baseline	BL_mean_overall	BONELOSS	Boneloss_computed	PI	PI_binary	BOP	BOP_binary	PPD_Mean	PPD_Max
1	1	2	1	1	14	14	2	1	1	0	1	3	1	12	4	0	0	80	1	0	0	0	#NULL!	#N/A		0	0	2	1	3	3
1	1	2	1	1	14	14	2	2	0	0	1	3	1	12	4	0	0	80	1	1	0	0	1.4775	1.4775	1.4775	1	1	1	1	1.5	2
1	1	1	2	1	12	12	1	1	1	0	1	3	1	11.5	4	1	1	80	2	1	0	0	#NULL!	#NULL!		0	0	1	1	3	5
1	1	1	2	1	12	12	1	2	0	0	1	3	1	11.5	4	1	1	80	2	0	0	0	1.24	1.24	1.24	2	1	1	1	2.5	4
1	1	3	3	0	22	22	1	1	1	1	0	3	1	11.5	4	1	1	80	2	0	0	0	#NULL!	#NULL!		0	0	2	1	3	4
1	1	3	3	0	22	22	1	2	0	1	0	3	1	11.5	4	1	1	80	2	0	0	0	1.24	1.24	1.24	2	1	1	1	2.7	3
1	1	4	4	0	24	24	2	1	1	1	0	3	1	11.5	4	0	0	80	1	0	0	0	#NULL!	#NULL!		0	0	2	1	3	3
1	1	4	4	0	24	24	2	2	0	1	0	3	1	11.5	4	0	0	80	1	0	0	0	0.6675	0.6675	0.6675	1	1	0	0	2.5	4
2	2	2	5	1	17	17	2	1	1	0	1	3	2	6	5	0	0	10	2	0	0	0	#NULL!	#NULL!		#NULL!	#NULL!	#NULL!	#NULL!	#NULL!	#NULL!
2	2	2	5	1	17	17	2	2	0	0	1	3	2	6	5	0	0	10	2	0	0	0	0.24	0.24	0.24	0	0	1	1	3.3	5
2	2	1	6	1	15	15	2	1	1	0	1	3	1	8.5	4	0	0	20	2	0	0	0	#NULL!	#NULL!		#NULL!	#NULL!	#NULL!	#NULL!	#NULL!	#NULL!
2	2	1	6	1	15	15	2	2	0	0	1	3	1	8.5	4	0	0	20	2	0	0	0	1.0425	1.0425	1.0425	1	1	2	1	3.2	4
2	2	3	7	0	25	25	2	1	1	1	0	3	1	8.5	4	0	0	10	2	0	0	#NULL!	#NULL!	#NULL!		#NULL!	#NULL!	#NULL!	#NULL!	#NULL!	#NULL!
2	2	3	7	0	25	25	2	2	0	1	0	3	1	8.5	4	0	0	10	2	0	0	#NULL!	1.735	1.735		1	1	2	1	3.3	4
2	2	4	8	0	27	27	2	1	1	1	0	3	2	8.5	5	0	0	10	2	0	0	#NULL!	#NULL!	#NULL!		#NULL!	#NULL!	#NULL!	#NULL!	#NULL!	#NULL!
2	2	4	8	0	27	27	2	2	0	1	0	3	2	8.5	5	0	0	10	2	0	0	#NULL!	0.6275	0.6275		0	0	3	1	3.2	4
3	3	2	9	1	14	14	2	1	1	1	0	3	2	8.5	5	0	0	25	2	0	1	0.74	0.8475	0.1075	0.1075	2	1	1	1	2.2	3
3	3	2	9	1	14	14	2	2	0	1	0	3	2	8.5	5	0	0	25	2	0	1	0.74	0.905	0.165	0.165	0	0	3	1	1.8	3
3	3	1	10	1	12	12	1	1	1	0	1	3	2	8.5	5	0	0	25	2	0	1	0	1.5175	1.5175	1.5175	0	0	1	1	2	3
3	3	1	10	1	12	12	1	2	0	0	1	3	2	8.5	5	0	0	25	2	0	1	0	0.8075	0.8075	0.8075	1	1	2	1	1.5	2
3	3	3	11	0	22	22	1	1	1	1	0	3	1	8.5	4	0	0	80	2	0	1	0.1725	0.6075	0.435	0.435	1	1	1	1	2	2
3	3	3	11	0	22	22	1	2	0	1	0	3	1	8.5	4	0	0	80	2	0	1	0.1725	0.6575	0.485	0.485	1	1	1	1	2	3
3	3	4	12	0	24	24	2	1	1	0	1	3	1	11.5	4	0	0	50	1	0	1	0	1.1075	1.1075	1.1075	1	1	1	1	2.2	3
3	3	4	12	0	24	24	2	2	0	0	1	3	1	11.5	4	0	0	50	1	0	1	0	0.67	0.67	0.67	3	1	1	1	1.7	3
4	4	2	13	1	16	16	2	1	1	1	0	1	3	7	7	0	0	80	1	0	1	0.265	0	-0.265	-0.265	0	0	1	1	3.3	4
4	4	2	13	1	16	16	2	2	0	1	0	1	3	7	7	0	0	80	1	0	1	0.265	0	-0.265	-0.265	0	0	0	0	2.3	3
4	4	1	14	1	11	11	1	1	1	1	0	1	2	13	5	0	0	25	2	0	1	0	0.2	0.2	0.2	0	0	0	0	2.6	4
4	4	1	14	1	11	11	1	2	0	1	0	1	2	13	5	0	0	25	2	0	1	0	1.1375	1.1375	1.1375	0	0	0	0	2	2
4	4	3	15	0	23	23	1	1	1	0	1	1	2	11.5	5	0	0	30	2	0	1	0	0	0	0	0	0	0	0	3	3
4	4	3	15	0	23	23	1	2	0	0	1	1	2	11.5	5	0	0	30	2	0	1	0	0.99	0.99	0.99	0	0	0	0	2	3
4	4	4	16	0	26	26	2	1	1	0	1	1	3	7	7	0	0	80	2	0	1	0.14	0	-0.14	-0.14	0	0	0	0	3.2	4
4	4	4	16	0	26	26	2	2	0	0	1	1	3	7	7	0	0	80	2	0	1	0.14	0.385	0.245	0.245	0	0	0	0	1.3	2
5	5	2	17	1	14	14	2	1	1	1	0	3	1	13	4	2	1	80	2	0	0	0.39	0.705	0.315	0.315	0	0	0	0	2.2	3
5	5	2	17	1	14	14	2	2	0	1	0	3	1	13	4	2	1	80	2	0	0	0.39	0.54	0.15	0.15	1	1	1	1	1.8	3
5	5	1	18	1	11	11	1	1	1	0	1	3	1	11.5	4	1	1	80	1	0	0	0	1.4025	1.4025	1.4025	0	0	0	0	2.2	3
5	5	1	18	1	11	11	1	2	0	0	1	3	1	11.5	4	1	1	80	1	0	0	0	1.6275	1.6275	1.6275	3	1	2	1	1.8	3
5	5	3	19	0	21	21	1	1	1	1	0	3	1	11.5	4	1	1	40	1	0	0	0.4875	1.2075	0.72	0.72	0	0	0	0	1.8	2
5	5	3	19	0	21	21	1	2	0	1	0	3	1	11.5	4	1	1	40	1	0	0	0.4875	0.7025	0.215	0.215	1	1	0	0	1.2	2
5	5	4	20	0	24	24	2	1	1	0	1	3	1	13	4	2	1	80	1	0	0	0	0.5825	0.5825	0.5825	0	0	0	0	2.2	3
5	5	4	20	0	24	24	2	2	0	0	1	3	1	13	4	2	1	80	1	0	0	0	0	0	0	0	0	0	0	1.2	2
6	6	2	21	1	15	15	2	1	1	0	1	1	2	10	5	0	0	35	2	0	1	0	1.5225	1.5225	1.5225	0	0	3	1	3	3
6	6	2	21	1	15	15	2	2	0	0	1	1	2	10	5	0	0	35	2	0	1	0	0.54	0.54	0.54	0	0	0	0	1.2	2
6	6	1	22	1	13	13	1	1	1	0	1	1	2	13	5	1	1	40	1	0	1	0	1.0625	1.0625	1.0625	0	0	1	1	3	4
6	6	1	22	1	13	13	1	2	0	0	1	1	2	13	5	1	1	40	1	0	1	0	0.1475	0.1475	0.1475	1	1	1	1	2.5	4
6	6	3	23	0	21	22	1	1	1	1	0	1	1	11.5	4	1	1	50	1	0	1	0	0.73	0.73	0.73	0	0	1	1	3.1	6
6	6	3	23	0	21	22	1	2	0	1	0	1	1	11.5	4	1	1	50	1	1	1	0	0.8525	0.8525	0.8525	1	1	0	0	1.8	3
6	6	4	24	0	25	25	2	1	1	1	0	1	2	13	5	0	0	40	1	0	1	0	0.6175	0.6175	0.6175	0	0	1	1	2.7	3
6	6	4	24	0	25	25	2	2	0	1	0	1	2	13	5	0	0	40	1	0	1	0	0.6825	0.6825	0.6825	1	1	0	0	1.8	2
6	6	5	25	0	26	26	2	1	1	0	1	1	3	7	7	0	0	25	1	0	1	0	0.73	0.73	0.73	0	0	0	0	2.3	3
6	6	5	25	0	26	26	2	2	0	0	1	1	3	7	7	0	0	25	1	0	1	0	1.215	1.215	1.215	0	0	0	0	1.7	3
7	7	2	26	1	14	14	2	1	1	0	1	3	1	13	4	2	1	50	1	0	0	0	0.4525	0.4525	0.4525	#NULL!	#NULL!	#NULL!	#NULL!	#NULL!	#NULL!
7	7	2	26	1	14	14	2	2	0	0	1	3	1	13	4	2	1	50	1	1	0	0	0.4775	0.4775	0.4775	0	0	1	1	2.3	3
7	7	1	27	1	12	12	1	1	1	1	0	3	1	11.5	4	1	1	35	1	1	0	0	1.3675	1.3675	1.3675	#NULL!	#NULL!	#NULL!	#NULL!	#NULL!	#NULL!
7	7	1	27	1	12	12	1	2	0	1	0	3	1	11.5	4	1	1	35	1	0	0	0	0.6325	0.6325	0.6325	0	0	1	1	1.5	2
7	7	3	28	0	22	22	1	1	1	0	1	3	1	13	4	1	1	80	1	1	0	0.2275	0.655	0.4275	0.4275	#NULL!	#NULL!	#NULL!	#NULL!	#NULL!	#NULL!
7	7	3	28	0	22	22	1	2	0	0	1	3	1	13	4	1	1	80	1	0	0	0.2275	0.76	0.5325	0.5325	0	0	2	1	2.2	3
7	7	4	29	0	24	24	2	1	1	1	0	3	1	13	4	2	1	40	1	0	0	0.71	1.165	0.455	0.455	#NULL!	#NULL!	#NULL!	#NULL!	#NULL!	#NULL!
7	7	4	29	0	24	24	2	2	0	1	0	3	1	13	4	2	1	40	1	0	0	0.71	0.9075	0.1975	0.1975	0	0	1	1	2	3
8	9	2	30	1	13	13	1	1	1	0	1	3	2	11.5	5	1	1	80	1	0	0	0	0	0	0	0	0	3	1	3.2	4
8	9	2	30	1	13	13	1	2	0	0	1	3	2	11.5	5	1	1	80	1	0	0	0	0.34	0.34	0.34	0	0	1	1	1.5	3
8	9	1	31	1	11	11	1	1	1	0	1	3	1	11.5	4	1	1	60	1	0	0	0	0	0	0	0	0	1	1	2.2	3
8	9	1	31	1	11	11	1	2	0	0	1	3	1	11.5	4	1	1	60	1	0	0	0	0	0	0	0	0	2	1	1.3	2
8	9	3	32	0	21	21	1	1	1	1	0	3	1	11.5	4	1	1	60	2	0	0	0	0	0	0	1	1	1	1	2.3	3
8	9	3	32	0	21	21	1	2	0	1	0	3	1	11.5	4	1	1	60	2	1	0	0	0	0	0	0	0	1	1	1.3	2
8	9	4	33	0	23	23	1	1	1	1	0	3	2	13	5	0	0	50	1	0	0	0	0	0	0	0	0	2	1	2.7	4
8	9	4	33	0	23	23	1	2	0	1	0	3	2	13	5	0	0	50	1	0	0	0	0	0	0	0	0	0	0	1.7	3
9	10	2	34	1	15	15	2	1	1	0	1	3	2	11.5	5	0	0	80	1	0	1	0	1.4875	1.4875	1.4875	4	1	3	1	3.7	5
9	10	2	34	1	15	15	2	2	0	0	1	3	2	11.5	5	0	0	80	1	0	1	0	1.0075	1.0075	1.0075	0	0	0	0	1.3	2
9	10	1	35	1	13	13	1	1	1	1	0	3	2	11.5	5	1	1	80	1	0	1	0	0.5	0.5	0.5	4	1	0	0	1.8	2
9	10	1	35	1	13	13	1	2	0	1	0	3	2	11.5	5	1	1	80	1	0	1	0	0.66	0.66	0.66	0	0	0	0	1.1	2
9	10	3	36	0	23	23	1	1	1	0	1	3	2	13	5	1	1	80	1	0	1	0	0	0	0	4	1	0	0	2.3	4
9	10	3	36	0	23	23	1	2	0	0	1	3	2	13	5	1	1	80	1	0	1	0	0.2375	0.2375	0.2375	0	0	0	0	1	1
9	10	4	37	0	25	25	2	1	1	1	0	3	2	11.5	5	0	0	80	1	0	1	0	0.34	0.34	0.34	4	1	0	0	1.7	3
9	10	4	37	0	25	25	2	2	0	1	0	3	2	11.5	5	0	0	80	1	0	1	0	1.095	1.095	1.095	1	1	0	0	1.3	2
10	11	1	40	0	22	21	1	1	1	1	0	3	1	10	4	0	0	20	2	0	1	1.04	0.97	-0.07	-0.07	4	1	0	0	3	3
10	11	1	40	0	22	21	1	2	0	1	0	3	1	10	4	0	0	20	2	0	1	1.04	1.57	0.53	0.53	2	1	1	1	2.7	3
10	11	2	41	0	25	25	2	1	1	0	1	3	2	11.5	5	0	0	25	1	0	1	0.54	0	-0.54	-0.54	5	1	0	0	3	3
10	11	2	41	0	25	25	2	2	0	0	1	3	2	11.5	5	0	0	25	1	0	1	0.54	0.78	0.24	0.24	2	1	1	1	3	4
11	12	2	42	1	16	16	2	1	1	0	1	3	3	7	7	0	0	80	2	0	1	0	0.2325	0.2325	0.2325	0	0	2	1	3	4
11	12	2	42	1	16	16	2	2	0	0	1	3	3	7	7	0	0	80	2	0	1	0	1.8875	1.8875	1.8875	1	1	1	1	2	4
11	12	1	43	1	12	12	1	1	1	1	0	3	2	11.5	5	1	1	50	1	0	1	0	0.645	0.645	0.645	2	1	0	0	3	4
11	12	1	43	1	12	12	1	2	0	1	0	3	2	11.5	5	1	1	50	1	0	1	0	0.4	0.4	0.4	2	1	2	1	3.2	6
11	12	3	44	0	21	21	1	1	1	0	1	3	2	11.5	5	1	1	50	1	0	1	0	0.6125	0.6125	0.6125	1	1	0	0	2.7	3
11	12	3	44	0	21	21	1	2	0	0	1	3	2	11.5	5	1	1	50	1	0	1	0	0.43	0.43	0.43	1	1	0	0	2.5	3
11	12	4	45	0	25	25	2	1	1	1	0	3	2	8.5	5	0	0	40	1	0	1	0	0.7	0.7	0.7	4	1	1	1	3.2	4
11	12	4	45	0	25	25	2	2	0	1	0	3	2	8.5	5	0	0	40	1	0	1	0	0.5175	0.5175	0.5175	3	1	2	1	2.3	3
12	13	2	46	1	15	15	2	1	1	1	0	3	2	10	5	0	0	40	1	0	1	0	0.1425	0.1425	0.1425	0	0	0	0	3	4
12	13	2	46	1	15	15	2	2	0	1	0	3	2	10	5	0	0	40	1	0	1	0	0.21	0.21	0.21	0	0	2	1	2.8	3
12	13	1	47	1	13	13	1	1	1	0	1	3	1	11.5	4	1	1	50	1	0	1	0	2.1275	2.1275	2.1275	1	1	1	1	2.5	4
12	13	1	47	1	13	13	1	2	0	0	1	3	1	11.5	4	1	1	50	1	0	1	0	1.24	1.24	1.24	0	0	3	1	2.2	3
12	13	3	48	0	23	23	1	1	1	1	0	3	1	11.5	4	1	1	50	1	1	1	0	0	0	0	0	0	0	0	3.2	4
12	13	3	48	0	23	23	1	2	0	1	0	3	1	11.5	4	1	1	50	1	0	1	0	0	0	0	0	0	2	1	2.5	3
12	13	4	49	0	25	26	2	1	1	0	1	3	3	9	7	0	0	80	1	0	1	0.6525	0.675	0.0225	0.0225	0	0	3	1	3.5	4
12	13	4	49	0	25	26	2	2	0	0	1	3	3	9	7	0	0	80	1	0	1	0.6525	1.6525	1	1	0	0	3	1	2.3	3
13	14	2	50	1	14	14	2	1	1	1	0	3	2	13	5	2	1	80	1	0	1	0.2725	0	-0.2725	-0.2725	1	1	3	1	2.8	4
13	14	2	50	1	14	14	2	2	0	1	0	3	2	13	5	2	1	80	1	0	1	0.2725	0.4275	0.155	0.155	0	0	1	1	2.5	3
13	14	1	51	1	11	11	1	1	1	1	0	3	1	11.5	4	1	1	50	1	0	1	0	0.1675	0.1675	0.1675	0	0	2	1	2.8	4
13	14	1	51	1	11	11	1	2	0	1	0	3	1	11.5	4	1	1	50	1	0	1	0	0.75	0.75	0.75	0	0	0	0	2.2	5
13	14	3	52	0	21	21	1	1	1	0	1	3	1	11.5	4	1	1	50	1	0	1	0	0.5675	0.5675	0.5675	3	1	1	1	2.5	4
13	14	3	52	0	21	21	1	2	0	0	1	3	1	11.5	4	1	1	50	1	0	1	0	0.9675	0.9675	0.9675	0	0	0	0	1.8	3
13	14	4	53	0	24	24	2	1	1	0	1	3	2	10	5	0	0	50	1	0	1	0	0	0	0	1	1	1	1	2.6	4
13	14	4	53	0	24	24	2	2	0	0	1	3	2	10	5	0	0	50	1	0	1	0	0.275	0.275	0.275	1	1	1	1	2	3
14	16	2	54	1	14	14	2	1	1	1	0	2	1	13	4	1	1	30	1	1	0	0.4375	0.5075	0.07	0.07	0	0	3	1	2.5	3
14	16	2	54	1	14	14	2	2	0	1	0	2	1	13	4	1	1	30	1	1	0	0.4375	0.1375	-0.3	-0.3	0	0	1	1	1.8	2
14	16	1	55	1	12	12	1	1	1	1	0	2	1	13	4	1	1	25	1	1	0	0	0.445	0.445	0.445	0	0	3	1	2.5	3
14	16	1	55	1	12	12	1	2	0	1	0	2	1	13	4	1	1	25	1	1	0	0	0.245	0.245	0.245	0	0	0	0	1.5	2
14	16	3	56	0	22	22	1	1	1	0	1	2	1	11.5	4	1	1	80	1	1	0	0	0	0	0	0	0	0	0	2.7	3
14	16	3	56	0	22	22	1	2	0	0	1	2	1	11.5	4	1	1	80	1	1	0	0	0.34	0.34	0.34	0	0	1	1	1.5	2
14	16	4	57	0	23	23	1	1	1	0	1	2	1	13	4	1	1	50	1	1	0	0	0.7925	0.7925	0.7925	3	1	4	1	2.3	3
14	16	4	57	0	23	23	1	2	0	0	1	2	1	13	4	1	1	50	1	1	0	0	0.615	0.615	0.615	0	0	2	1	1.2	2
15	17	2	58	1	15	15	2	1	1	0	1	3	2	10	5	0	0	50	2	0	0	0	0	0	0	0	0	0	0	3.2	4
15	17	2	58	1	15	15	2	2	0	0	1	3	2	10	5	0	0	50	2	0	0	0	0	0	0	0	0	3	1	1.8	3
15	17	1	59	1	12	12	1	1	1	1	0	3	1	13	4	1	1	40	1	0	0	0	1.2175	1.2175	1.2175	3	1	0	0	2.5	4
15	17	1	59	1	12	12	1	2	0	1	0	3	1	13	4	1	1	40	1	0	0	0	1.0225	1.0225	1.0225	2	1	6	1	2.8	5
15	17	3	60	0	22	22	1	1	1	0	1	3	1	11.5	4	1	1	35	1	0	0	0	0.835	0.835	0.835	3	1	3	1	2.7	4
15	17	3	60	0	22	22	1	2	0	0	1	3	1	11.5	4	1	1	35	1	0	0	0	1.4375	1.4375	1.4375	1	1	1	1	2	3
15	17	4	61	0	25	25	2	1	1	1	0	3	2	11.5	5	0	0	40	1	0	0	0	0.4725	0.4725	0.4725	0	0	0	0	2.7	3
15	17	4	61	0	25	25	2	2	0	1	0	3	2	11.5	5	0	0	40	1	0	0	0	0.6525	0.6525	0.6525	1	1	3	1	1.2	2
16	19	2	62	1	14	14	2	1	1	0	1	3	1	11.5	4	1	1	80	1	0	0	0.605	1.3375	0.7325	0.7325	1	1	1	1	3.2	5
16	19	2	62	1	14	14	2	2	0	0	1	3	1	11.5	4	1	1	80	1	0	0	0.605	1.48	0.875	0.875	0	0	0	0	2.3	4
16	19	1	63	1	12	12	1	1	1	0	1	3	1	10	4	1	1	80	1	0	0	0	1.9825	1.9825	1.9825	1	1	3	1	2.8	4
16	19	1	63	1	12	12	1	2	0	0	1	3	1	10	4	1	1	80	1	0	0	0	1.7975	1.7975	1.7975	0	0	3	1	2.3	4
16	19	3	64	0	22	22	1	1	1	1	0	3	1	10	4	1	1	50	1	0	0	0	0	0	0	0	0	2	1	3.2	5
16	19	3	64	0	22	22	1	2	0	1	0	3	1	10	4	1	1	50	1	0	0	0	0.5025	0.5025	0.5025	1	1	3	1	3.6	5
16	19	4	65	0	24	24	2	1	1	1	0	3	2	10	5	1	1	50	1	0	0	0	1.4575	1.4575	1.4575	2	1	1	1	2.8	4
16	19	4	65	0	24	24	2	2	0	1	0	3	2	10	5	1	1	50	1	0	0	0	0.685	0.685	0.685	1	1	1	1	2.8	4
17	20	2	66	1	16	16	2	1	1	1	0	2	2	10	5	0	0	40	1	1	0	0	0	0	0	0	0	1	1	3.5	5
17	20	2	66	1	16	16	2	2	0	1	0	2	2	10	5	0	0	40	1	1	0	0	0	0	0	2	1	1	1	2.2	3
17	20	1	67	1	12	12	1	1	1	0	1	2	1	11.5	4	1	1	80	1	0	0	0	0	0	0	1	1	4	1	3.8	6
17	20	1	67	1	12	12	1	2	0	0	1	2	1	11.5	4	1	1	80	1	0	0	0	2.8825	2.8825	2.8825	0	0	1	1	2.2	3
17	20	3	68	0	24	24	2	1	1	1	0	2	2	11.5	5	0	0	50	1	0	0	0	0	0	0	2	1	4	1	3.5	5
17	20	3	68	0	24	24	2	2	0	1	0	2	2	11.5	5	0	0	50	1	0	0	0	1.905	1.905	1.905	0	0	0	0	2.2	3
17	20	4	69	0	26	26	2	1	1	0	1	2	3	9	7	0	0	80	1	0	0	0	0	0	0	2	1	2	1	3.3	4
17	20	4	69	0	26	26	2	2	0	0	1	2	3	9	7	0	0	80	1	0	0	0	1.32	1.32	1.32	0	0	1	1	2.2	3
18	22	2	70	1	14	14	2	1	1	1	0	1	2	10	5	0	0	80	1	0	1	0	#NULL!	#NULL!		2	1	0	0	2.8	3
18	22	2	70	1	14	14	2	2	0	1	0	1	2	10	5	0	0	80	1	0	1	0	0	0	0	0	0	0.3	0	2	3
18	22	1	71	1	12	12	1	1	1	1	0	1	1	10	4	1	1	80	1	0	1	0	#NULL!	#NULL!		3	1	0	0	3.2	4
18	22	1	71	1	12	12	1	2	0	1	0	1	1	10	4	1	1	80	1	0	1	0	1.5775	1.5775	1.5775	0.3	0	0.2	#NULL!	2.6	3
18	22	3	72	0	22	22	1	1	1	0	1	1	1	10	4	1	1	65	1	0	1	0	#NULL!	#NULL!		5	1	3	1	4.3	6
18	22	3	72	0	22	22	1	2	0	0	1	1	1	10	4	1	1	65	1	0	1	0	1.5025	1.5025	1.5025	0	0	0.5	1	3.8	6
18	22	4	73	0	25	25	2	1	1	0	1	1	2	13	5	2	1	60	2	0	1	0	0	0	0	3	1	0	0	2.8	3
18	22	4	73	0	25	25	2	2	0	0	1	1	2	13	5	2	1	60	2	0	1	0	1.15	1.15	1.15	0	0	0	0	3	4
19	23	2	74	1	15	15	2	1	1	0	1	2	2	10	5	0	0	50	1	0	1	0	1.3525	1.3525	1.3525	1	1	1	1	3.6	4
19	23	2	74	1	15	15	2	2	0	0	1	2	2	10	5	0	0	50	1	0	1	0	1.0675	1.0675	1.0675	0	0	0	0	1.5	3
19	23	1	75	1	13	13	1	1	1	0	1	2	2	11.5	5	2	1	50	1	0	1	0	0.7675	0.7675	0.7675	2	1	1	1	2.7	4
19	23	1	75	1	13	13	1	2	0	0	1	2	2	11.5	5	2	1	50	1	0	1	0	0.54	0.54	0.54	0	0	1	1	2.7	4
19	23	3	76	0	23	23	1	1	1	1	0	2	2	11.5	5	1	1	60	1	0	1	0	0.3025	0.3025	0.3025	3	1	0	0	3.2	4
19	23	3	76	0	23	23	1	2	0	1	0	2	2	11.5	5	1	1	60	1	0	1	0	0.255	0.255	0.255	0	0	0	0	3.7	4
19	23	4	77	0	25	25	2	1	1	1	0	2	2	11.5	5	0	0	50	1	0	1	0	1.6225	1.6225	1.6225	6	1	0	0	#NULL!	#NULL!
19	23	4	77	0	25	25	2	2	0	1	0	2	2	11.5	5	0	0	50	1	0	1	0	0.635	0.635	0.635	1	1	1	1	3.3	4
20	24	2	78	1	15	15	2	1	1	1	0	3	2	11.5	5	2	1	80	2	0	0	0	0	0	0	4	1	0	0	1.5	2
20	24	2	78	1	15	15	2	2	0	1	0	3	2	11.5	5	2	1	80	2	0	0	0	0	0	0	3	1	2	1	1.5	2
20	24	1	79	1	12	12	1	1	1	0	1	3	1	11.5	4	1	1	80	1	0	0	0.605	0	-0.605	-0.605	2	1	0	0	1.5	2
20	24	1	79	1	12	12	1	2	0	0	1	3	1	11.5	4	1	1	80	1	0	0	0.605	0	-0.605	-0.605	0	0	1	1	2.7	2
20	24	3	80	0	22	22	1	1	1	0	1	3	1	11.5	4	1	1	80	1	0	0	0	0	0	0	2	1	2	1	1.5	2
20	24	3	80	0	22	22	1	2	0	0	1	3	1	11.5	4	1	1	80	1	0	0	0	0	0	0	1	1	1	1	1.7	2
20	24	4	81	0	25	25	2	1	1	1	0	3	2	11.5	5	0	0	50	2	0	0	0.815	0	-0.815	-0.815	0	0	1	1	1.3	2
20	24	4	81	0	25	25	2	2	0	1	0	3	2	11.5	5	0	0	50	2	0	0	0.815	0	-0.815	-0.815	2	1	0	0	1.2	2
21	26	2	82	1	15	15	2	1	1	0	1	3	2	15	5	2	1	35	2	0	0	0	1.2025	1.2025	1.2025	1	1	0	0	2.2	3
21	26	2	82	1	15	15	2	2	0	0	1	3	2	15	5	2	1	35	2	0	0	0	0.775	0.775	0.775	0	0	0	0	2.8	3
21	26	1	83	1	12	12	1	1	1	1	0	3	1	10	4	1	1	40	2	0	0	0	2.4875	2.4875	2.4875	1	1	2	1	2.7	3
21	26	1	83	1	12	12	1	2	0	1	0	3	1	10	4	1	1	40	2	0	0	0	1.235	1.235	1.235	0	0	3	1	2	3
21	26	3	84	0	22	22	1	1	1	0	1	3	1	11.5	4	1	1	60	2	0	0	0	1.6725	1.6725	1.6725	2	1	0	0	2	3
21	26	3	84	0	22	22	1	2	0	0	1	3	1	11.5	4	1	1	60	2	0	0	0	1.4925	1.4925	1.4925	0	0	1	1	2.3	3
21	26	4	85	0	25	25	2	1	1	1	0	3	2	11.5	5	0	0	50	2	0	0	0	1.34	1.34	1.34	2	1	0	0	2.7	4
21	26	4	85	0	25	25	2	2	0	1	0	3	2	11.5	5	0	0	50	2	0	0	0	1.2975	1.2975	1.2975	0	0	0	0	3	5
22	27	2	86	1	16	16	2	1	1	0	1	3	2	15	5	2	1	80	2	0	0	0.3475	#NULL!	#NULL!		0	0	3	1	2.7	3
22	27	2	86	1	16	16	2	2	0	0	1	3	2	15	5	2	1	80	2	0	0	0.3475	1.4275	1.08	1.08	0	0	1	1	1.3	2
22	27	1	87	1	13	13	1	1	1	0	1	3	1	11.5	4	0	0	50	1	0	0	0	#NULL!	#NULL!		0	0	2	1	2.5	3
22	27	1	87	1	13	13	1	2	0	0	1	3	1	11.5	4	0	0	50	1	0	0	0	1.57	1.57	1.57	1	1	2	1	1.5	3
22	27	3	88	0	24	24	2	1	1	1	0	3	1	11.5	4	0	0	35	2	0	0	0.17	#NULL!	#NULL!		0	0	0	0	2.5	3
22	27	3	88	0	24	24	2	2	0	1	0	3	1	11.5	4	0	0	35	2	0	0	0.17	0.6075	0.4375	0.4375	1	1	0	0	1.8	3
22	27	4	89	0	26	26	2	1	1	1	0	3	2	13	5	1	1	30	2	0	0	0	#NULL!	#NULL!		0	0	1	1	2.7	3
22	27	4	89	0	26	26	2	2	0	1	0	3	2	13	5	1	1	30	2	0	0	0	0	0	0	0	0	0	0	1.3	3
23	28	2	90	1	17	17	2	1	1	1	0	1	2	10	5	0	0	80	2	0	0	0	0.655	0.655	0.655	2	1	4	1	#NULL!	#NULL!
23	28	2	90	1	17	17	2	2	0	1	0	1	2	10	5	0	0	80	2	0	0	0	1.63	1.63	1.63	1	1	2	1	1.8	3
23	28	1	91	1	12	12	1	1	1	0	1	1	1	12	4	0	0	65	2	0	0	0	#NULL!	#NULL!		2	1	3	1	#NULL!	#NULL!
23	28	1	91	1	12	12	1	2	0	0	1	1	1	12	4	0	0	65	2	0	0	0	0	0	0	0	0	2	1	2	3
23	28	3	92	0	22	22	1	1	1	1	0	1	1	8.5	4	0	0	65	2	0	0	0	0	0	0	0	0	0	0	#NULL!	#NULL!
23	28	3	92	0	22	22	1	2	0	1	0	1	1	8.5	4	0	0	65	2	0	0	0	1.0475	1.0475	1.0475	0	0	0	0	1.5	2
24	30	2	94	1	15	15	2	1	1	0	1	2	2	11.5	5	3	1	80	2	1	0	0	0.52	0.52	0.52	3	1	0	0	2	3
24	30	2	94	1	15	15	2	2	0	0	1	2	2	11.5	5	3	1	80	2	1	0	0	0.8425	0.8425	0.8425	3	1	4	1	1.8	3
24	30	1	95	1	12	12	1	1	1	0	1	2	1	11.5	4	1	1	80	1	1	0	0	0.4275	0.4275	0.4275	1	1	1	1	1.8	2
24	30	1	95	1	12	12	1	2	0	0	1	2	1	11.5	4	1	1	80	1	1	0	0	0	0	0	2	1	5	1	1.8	3
24	30	3	96	0	22	22	1	1	1	1	0	2	1	11.5	4	1	1	80	1	1	0	0	0	0	0	3	1	1	1	1.8	2
24	30	3	96	0	22	22	1	2	0	1	0	2	1	11.5	4	1	1	80	1	1	0	0	0	0	0	1	1	2	1	1.3	2
24	30	4	97	0	25	25	2	1	1	1	0	2	1	11.5	4	2	1	80	2	1	0	0	0.405	0.405	0.405	0	0	1	1	3.3	4
24	30	4	97	0	25	25	2	2	0	1	0	2	1	11.5	4	2	1	80	2	1	0	0	0.5475	0.5475	0.5475	1	1	5	1	3	4
